# Supplementary material for: A non-invasive strategy for suppressing asthmatic airway inflammation and remodeling: Inhalation of nebulized hypoxic hUCMSC-derived extracellular vesicles
Source: Front Immunol. 2023 Apr 5;14:1150971. doi: 10.3389/fimmu.2023.1150971 (PMC10113478; doi:10.3389/fimmu.2023.1150971)
Supplement: Additional file 2 — The top-ten statistically signifificant results of biological process (BP), cellular component (CC), and molecular function (MF). [file Table_2.xlsx]

## Sheet: MF
Category	Term	Count	%	PValue	Genes	List Total	Pop Hits	Pop Total	Fold Enrichment	Bonferroni	Benjamini	FDR
GOTERM_MF_DIRECT	GO:0046872~metal ion binding	198	21.7344	4.79555e-09	MYT1L, ZC3H12B, PLCE1, BSN, ZFP960, ZFP287, CALN1, ZFP286, ZFP975, ZFP974, ZFP973, ZFP979, ACTN2, LIMCH1, ZFP976, ZFP618, RC3H2, AR, RNF125, MYL7, CYP2U1, PAPPA, PADI4, ZFP850, ZFPM2, ZFP984, ARSJ, ADAMTS17, NAALAD2, CLCA3A1, RIMKLB, GM49368, ZFP759, NEBL, NR2F1, GRIN2B, MEX3A, B4GAT1, SNAI2, ZFP993, ZFP128, SLC6A1, ZFP808, CSRP3, PCLO, ZFP874B, ZFP874A, PHF24, RNF152, MYBPC3, MME, KCND3, ZFP933,…	707	3582	18735	1.46479	4.20089e-06	4.2009e-06	4.06183e-06	up-regulated
GOTERM_MF_DIRECT	GO:0000978~RNA polymerase II core promoter proximal region sequence-specific DNA binding	83	9.11087	4.18119e-08	ZFP128, ZFP644, ZFP729A, GM14403, MYT1L, ZFP449, IFI211, ZBTB20, RORA, ZFP808, DACH1, ZFP874B, SOX17, ZFP874A, ZFP641, ZFP960, TEAD1, ZFP442, ZFP760, ZFP287, ZFP286, SOX5, PKNOX2, ZFP975, TEAD4, ZFP458, ZFP974, ZFP457, ZFP973, ZFP697, ZFP979, ZFP933, ZFP976, ZFP937, SOX11, BC024063, KLF15, FOXP2, AR, ZEB1, HOXB3, ERG, ZFP850, CLOCK, ZFP770, ZFP820, ZFP984, ZFP940, CEBPD, SATB2, ZFP947, BHLHE22, N…	707	1174	18735	1.87346	3.66266e-05	1.83136e-05	1.77074e-05
GOTERM_MF_DIRECT	GO:0005515~protein binding	266	29.1987	8.73632e-08	ERRFI1, MYT1L, STMN2, RAPH1, STMN3, IFIT3, EDNRB, SOX17, DPYSL5, PPP4R4, DPYSL3, AKT3, PIEZO2, PLCE1, BSN, SOX5, EPHA4, ACTN2, ANK2, MAPK8IP2, GABRG2, RC3H2, AR, MYL7, FEZ1, KCNQ2, CD226, ZFPM2, CLOCK, EPHA3, ASTN1, SPTBN5, BEX2, MAOA, FLRT3, MAP2, EPB41L3, SPTBN1, ABCA1, WWTR1, CADM3, TSLP, FZD4, CADM2, PILRA, GRIN2B, SNAP91, PCDHGA12, GRIN3A, KITL, NOSTRIN, SNAI2, FBXL7, GABRB3, ZFP128, CATSPER…	707	5347	18735	1.31827	7.65272e-05	2.551e-05	2.46655e-05
GOTERM_MF_DIRECT	GO:0000981~RNA polymerase II transcription factor activity, sequence-specific DNA binding	78	8.56202	1.98978e-07	ZFP128, GM14322, ZFP644, CSRNP1, CSRNP3, GM14403, MYT1L, ZFP449, GM14325, ZFP81, RORA, ZFP729B, ZFP78, DACH1, ZFP874B, SOX17, ZFP874A, ZFP641, ZFP960, ZFP37, TEAD1, ZFP442, ZFP287, ZFP286, SOX5, PKNOX2, ZFP975, TEAD4, ZFP654, ZFP979, PEG3, ZFP976, ZFP937, SOX11, BC024063, ZFP518A, KLF15, ZHX1, FOXP2, ZEB1, HOXB3, ERG, ZFP850, CLOCK, ZFP820, ZFP984, ZFP940, CEBPD, SATB2, ZFP947, BHLHE22, ZFP709, N…	707	1118	18735	1.84879	0.00017429	4.35762e-05	4.21336e-05
GOTERM_MF_DIRECT	GO:0003779~actin binding	34	3.73216	1.44022e-05	FHOD3, PLEKHH2, WIPF3, NEXN, AKAP5, ADD2, FGD4, CSRP3, POF1B, MAP2, EPB41L3, PHACTR2, TNNI3, SPTBN1, SNCA, TNS1, MYBPC3, TMOD1, TRPC6, LIMCH1, ACTN2, NEBL, TMOD2, VASH1, SPTB, MYO9A, SHROOM4, MTSS2, MYO1B, TNNT2, KCNMA1, UTRN, MYH6, CDK5R1	707	391	18735	2.30429	0.0125372	0.00241524	0.00233529
GOTERM_MF_DIRECT	GO:0005509~calcium ion binding	52	5.70801	1.65428e-05	MCTP1, DGKB, CLEC4N, NCAN, PCDHGB2, VLDLR, PCLO, CDH2, ADGRE4, DNER, EDIL3, CALN1, PCDHGA3, ACTN2, MMP8, ASPN, MYL4, MYL7, PLSCR2, GPD2, CASQ2, FKBP7, PADI4, CLEC4E, PLCB1, EGFL8, S100A9, S100A8, CLEC4A1, CLEC4A2, NRXN1, CABP1, THBS2, RASGRP2, PCDH19, PCDH17, SCUBE2, SCUBE1, PRRG1, REPS2, SNCA, SYT4, SYT1, PCDHB14, MCC, NELL2, PCDHGA12, PCDHB18, PCDHB16, ADGRL4, CDK5R1, ADGRL3	707	729	18735	1.89021	0.0143871	0.00241524	0.00233529
GOTERM_MF_DIRECT	GO:0051015~actin filament binding	24	2.63447	2.09636e-05	FHOD3, TMOD1, SPTBN5, ACTN2, NEBL, NEXN, TULP1, SPTB, MYO9A, MYOM2, SHROOM4, ADD2, MYL4, FGD4, MYO1B, POF1B, CORO6, TNNI3, UTRN, CTNNAL1, MYH6, SPTBN1, PKNOX2, CDK5R1	707	230	18735	2.76514	0.0181967	0.00255018	0.00246576
GOTERM_MF_DIRECT	GO:0005216~ion channel activity	20	2.19539	2.32893e-05	GABRB3, GRIA1, GRIA2, TRPC6, KCND3, KCNC3, KCNA2, GABRA3, GRIK2, GRIN2B, GABRG2, GRIN3A, SCN8A, KCNMA1, KCNQ2, KCNQ3, KCNQ4, SCN2A, SCN3A, GRIA3	707	170	18735	3.11756	0.020195	0.00255018	0.00246576
GOTERM_MF_DIRECT	GO:0005546~phosphatidylinositol-4,5-bisphosphate binding	13	1.427	0.000138511	AMER2, SYT1, ACTN2, PLEKHA4, TULP1, SNAP91, MTSS2, MYO1B, ADAP2, OBSCN, SH3PXD2A, FCHO2, PLCB1	707	90	18735	3.82768	0.114271	0.0134818	0.0130354
GOTERM_MF_DIRECT	GO:0005200~structural constituent of cytoskeleton	11	1.20746	0.000394214	MYBPC3, TUBB2B, TUBB3, TNNT2, EPB41L3, ANK2, SPTB, INA, SPTBN1, MYOM2, ADD2	707	73	18735	3.99304	0.292063	0.0339547	0.0328306
GOTERM_MF_DIRECT	GO:0034987~immunoglobulin receptor binding	50	6.05327	6.93888e-30	IGHV1-80, IGHM, IGHV1-4, IGHG3, IGHG1, IGHV5-9, IGLC2, IGHV1-9, IGHV7-3, IGHV9-1, IGHV5-4, IGHV9-3, IGHV3-8, IGHV5-6, IGHV5-9-1, IGHV5-12, IGHV1-53, IGHV1-55, IGHV1-12, IGHV5-15, IGHV5-17, IGHV1-18, IGHV1-19, IGHG2B, IGHG2C, IGHA, IGHV4-1, IGHV8-12, IGHV2-3, IGHV8-11, IGHV2-6, IGHV2-5, IGHV2-2, IGHV1-22, IGHV1-67, IGHV1-69, IGHV2-6-8, IGHV8-9, IGHV8-5, IGHV8-8, IGHV2-9, IGHV1-74, IGHV1-76, IGHV1-…	609	195	18735	7.88809	5.93968e-27	5.93968e-27	5.87029e-27	down-regulated
GOTERM_MF_DIRECT	GO:0003823~antigen binding	51	6.17433	2.77515e-29	IGHV1-80, IGHM, IGHV1-4, IGHG3, IGHG1, IGHV5-9, IGLC2, IGHV1-9, IGHV7-3, IGHV9-1, IGHV5-4, IGHV9-3, IGHV3-8, IGHV5-6, IGHV5-9-1, IGHV5-12, IGHV1-53, IGHV1-55, IGHV1-12, IGHV5-15, IGHV5-17, IGHV1-18, IGHV1-19, IGHG2B, IGHG2C, IGHA, IGHV4-1, IGHV8-12, IGHV2-3, IGHV8-11, IGHV2-6, IGHV2-5, IGHV2-2, IGHV1-22, IGHV1-67, IGHV1-69, IGHV2-6-8, IGHV8-9, IGHV8-5, IGHV8-8, IGHV2-9, IGHV1-74, IGHV1-76, GP2, I…	609	210	18735	7.47115	2.37553e-26	1.18776e-26	1.17389e-26
GOTERM_MF_DIRECT	GO:0008569~ATP-dependent microtubule motor activity, minus-end-directed	13	1.57385	1.21823e-13	DNAH3, DNAH12, DNAH11, DNAH1, DNAH2, DNAH10, DNAH8, DNAH6, DNAH7A, DNAH9, DNAH7C, DNAH7B, KIFC1	609	20	18735	19.9963	1.04253e-10	3.47603e-11	3.43542e-11
GOTERM_MF_DIRECT	GO:0051959~dynein light intermediate chain binding	13	1.57385	9.83741e-11	DNAH3, DNAH12, DNAH11, DNAH1, DNAH2, DNAH10, DNAH8, DNAH6, DNAH7A, DNAH9, DNAH7C, DNAH7B, DNAL4	609	31	18735	12.9008	8.42082e-08	2.10521e-08	2.08061e-08
GOTERM_MF_DIRECT	GO:0045505~dynein intermediate chain binding	13	1.57385	4.09024e-09	DNAH3, DNAH12, DNAH11, DNAH1, DNAH2, DNAH10, DNAH8, DNAH6, DNAH7A, DNAH9, DNAH7C, DNAH7B, DNAL4	609	41	18735	9.7543	3.50124e-06	7.00249e-07	6.92069e-07
GOTERM_MF_DIRECT	GO:0003777~microtubule motor activity	11	1.33172	5.56471e-06	KIF19A, DNAH1, DNAH10, KIF18B, KIFC1, DNAH8, DNAH6, KIF21A, KIF2C, KIF6, KIF27	609	52	18735	6.50767	0.00475208	0.000793899	0.000784624
GOTERM_MF_DIRECT	GO:0008017~microtubule binding	24	2.90557	1.71518e-05	CCDC187, SPAG8, TRAF3IP1, PLK1, MX1, CFAP157, CASC1, KIF6, KIF27, KIF19A, SPAG6L, RP1, KIF18B, FAM161A, KATNAL2, KIFC1, TRPV4, CCDC170, TOGARAM2, KIF2C, KIF21A, EZR, GAS2L2, SAXO2	609	263	18735	2.80732	0.0145748	0.00209742	0.00207291
GOTERM_MF_DIRECT	GO:0005509~calcium ion binding	45	5.44794	6.02533e-05	RYR1, PCDHGB6, PROZ, ITLN1, CALML3, ATP2A1, EFCAB12, EFCAB6, CELSR1, EFCAB11, PRRG4, SHH, SCIN, CAPN9, ANXA8, VILL, PCDHGA7, CGREF1, AOC1, C1RA, PLA2G2D, ADGRV1, SYT2, F10, EDEM2, DNAH7A, ATP2B2, SYT9, DNAH7C, PCDHGA9, SULF2, DNAH7B, MYLPF, GJB2, CDHR1, CDHR3, FAT2, CDHR4, DSG2, ADAM8, PLCH1, EFHB, CRELD2, DSC2, CAPS2	609	729	18735	1.89898	0.0502708	0.0064471	0.00637179
GOTERM_MF_DIRECT	GO:0005355~glucose transmembrane transporter activity	6	0.726392	8.11289e-05	MFSD4A, SLC2A10, SLC2A1, SLC2A3, SLC5A1, MFSD4B1	609	15	18735	12.3054	0.0670924	0.00771626	0.00762612
GOTERM_MF_DIRECT	GO:0005524~ATP binding	74	8.95884	0.000580112	RYR1, CIITA, DYRK3, LRGUK, HSP90AB1, TTLL10, FLT3, ACSM1, ULK4, BUB1B, ATP2A1, HK3, KIF21A, NEK2, NEK3, XYLB, CDKL4, IQCA, ACSL1, ABCC8, ABCC6, DNAH7A, ENTPD8, KIF6, KIF27, DNAH7C, DNAH7B, ACTA1, MYH1, KIFC1, KATNAL2, MAK, KIF2C, SLC27A2, CDKL1, ATP6V1B1, DNAH3, DNAH1, DNAH2, PCX, DNAH8, DNAH6, ATP10B, DNAH9, ATP2C2, AK8, AURKB, CKMT1, KIF19A, NWD1, HSPH1, P2RY2, DNAH12, DNAH11, DNAH10, KCNJ11, P…	609	1533	18735	1.485	0.391477	0.0491913	0.0486166

## Sheet: BP
Category	Term	Count	%	PValue	Genes	List Total	Pop Hits	Pop Total	Fold Enrichment	Bonferroni	Benjamini	FDR
GOTERM_BP_DIRECT	GO:0007399~nervous system development	50	5.48847	1.44555e-11	GABRB3, MYT1L, CHRDL1, ELAVL3, ATCAY, DPYSL5, CHL1, DPYSL3, APC2, SEMA6C, EPHA4, SEMA6D, SOX11, GAP43, TUBB2B, ZEB1, TRNP1, DCX, ITGA8, INA, CAMK2B, GPM6A, BRSK1, SEMA3C, ZC4H2, SEMA3A, CRMP1, NDNF, BHLHE22, EFNB2, EFNB3, NEUROD6, CHN1, PLXNA4, BEND6, NTRK2, BDNF, NTRK3, NR2F1, DCLK1, VEGFA, TTLL7, DAB1, NOVA1, NOVA2, CNTN1, CSPG5, SCN2A, FGF13, NES	767	438	20136	2.99691	4.68645e-08	4.68646e-08	4.63731e-08	up-regulated
GOTERM_BP_DIRECT	GO:0007155~cell adhesion	57	6.25686	6.31883e-10	TENM3, NCAN, PCDHGB2, SIGLECE, CDH2, IBSP, CHL1, CCN4, NRCAM, CD36, EDIL3, TINAG, CD33, TMEM8B, MYBPC3, EPHA4, PCDHGA3, ITGA2, KLRA2, ITGA1, OLFM4, COL4A3, ADAM3, ITGA8, COL8A1, CD226, PLCB1, JCAD, ASTN1, NRXN1, NRXN2, NEXN, THBS2, PCDH19, PCDH17, DPP4, EFNB2, FLRT3, NCAM1, GM49368, CTNNAL1, CADM3, NEGR1, CADM2, LSAMP, PCDHB14, BMX, SDK1, PCDHGA12, DAB1, FAP, KITL, PCDHB18, PCDHB16, CNTN1, NECTIN…	767	601	20136	2.48988	2.04856e-06	1.02428e-06	1.01354e-06
GOTERM_BP_DIRECT	GO:0007416~synapse assembly	16	1.75631	4.75968e-09	GPM6A, BDNF, NRXN1, NRXN2, ADD2, DNM3, SDK1, PCLO, CDH2, FLRT3, PCDHB16, SLITRK6, MAPT, BSN, SDK2, ADGRL3	767	60	20136	7.00078	1.54308e-05	5.14362e-06	5.08968e-06
GOTERM_BP_DIRECT	GO:0006357~regulation of transcription from RNA polymerase II promoter	103	11.3063	1.9434e-07	ZFP729A, GM14403, MYT1L, ZFP449, ZBTB20, RORA, JADE3, ZFP729B, DACH1, SOX17, ZFP960, ZFP37, ZFP442, ZFP287, ZFP286, SOX5, PKNOX2, ZFP975, ZFP458, ZFP457, ZFP974, ZFP973, ZFP697, ZFP979, ZFP976, FOXP2, AR, HOXB3, ERG, ZFP850, ZFPM2, CLOCK, HDGFL3, ZFP984, BHLHE22, MED12L, NEUROD6, ZFP59, ZFP583, WNT10B, ZFP759, ZBTB16, NR2F1, SMAD9, ZFP72, ZFP68, SP4, CREBRF, ZFP128, GM14322, CSRNP1, ZFP644, CSRNP…	767	1609	20136	1.68058	0.000629851	0.000157512	0.00015586
GOTERM_BP_DIRECT	GO:0007411~axon guidance	24	2.63447	8.19503e-07	SEMA6C, EPHA4, SEMA3C, BDNF, SEMA3A, SEMA6D, PTPRO, CRMP1, NEXN, EFNB2, KLF7, GAP43, EFNB3, B4GAT1, DPYSL5, TUBB3, FLRT3, CHL1, KIF5C, CNTN1, NRCAM, EPHA3, PLXNA4, CDK5R1	767	188	20136	3.35144	0.0026533	0.000531366	0.000525793
GOTERM_BP_DIRECT	GO:0001764~neuron migration	20	2.19539	6.44007e-06	NTRK2, GPM6A, CDKL5, NTRK3, SATB2, SEMA3A, CEP85L, NR2F1, NDNF, DCLK1, TUBB2B, DAB1, CHL1, DCX, MAPT, FGF13, PRKG1, CDK5R1, ASTN1, ADGRL3	767	154	20136	3.40947	0.0206623	0.00347979	0.00344329
GOTERM_BP_DIRECT	GO:0010976~positive regulation of neuron projection development	21	2.30516	1.66093e-05	CAMK2B, NTRK2, TENM3, NEGR1, BDNF, NTRK3, NRXN1, STMN2, NDNF, PTN, CNR1, ADAMTS1, FEZ1, DPYSL3, CNTN1, ANKRD1, GPC2, MAPT, S100A9, EPHA3, NCK1	767	179	20136	3.07995	0.0524238	0.00730754	0.0072309
GOTERM_BP_DIRECT	GO:0031175~neuron projection development	21	2.30516	1.80322e-05	PSD, GPM6A, EDN1, NEGR1, SEPTIN2, NRXN1, STMN2, STMN3, STMN4, GNAO1, ATCAY, FLRT3, CHL1, MAP2, CNTN1, TBC1D24, NCAM1, MAPT, GPM6B, HDGFL3, CDK5R1	767	180	20136	3.06284	0.0567848	0.00730754	0.0072309
GOTERM_BP_DIRECT	GO:0006955~immune response	39	4.28101	3.37763e-05	IGKV4-74, CLEC4A1, CXCL9, CLEC4A2, IGKV6-14, PNP2, CLEC4N, LST1, MILL2, CXCL2, IGKV9-120, CCL4, CXCR2, IGKV12-98, CCL27A, CCL3, CD36, IGKV8-21, IGKV14-126, IGKV6-23, IGKV3-3, SERPINB9, IGKV13-84, OLFM4, IGKV12-89, IL1A, CLEC4D, PLSCR2, IL1B, IGKV2-109, IGKV3-2, ACKR4, IGKV4-58, TLR7, IGKV14-111, CLEC4E, IGKV4-78, IGKV4-55, IGKV4-53	767	494	20136	2.0726	0.103722	0.012167	0.0120394
GOTERM_BP_DIRECT	GO:0030593~neutrophil chemotaxis	13	1.427	5.3541e-05	CXCL9, ITGA1, PPBP, TREM3, TREM1, CXCL2, IL1B, CCL4, CXCR2, CCL3, PDE4B, S100A9, S100A8	767	81	20136	4.21343	0.159354	0.017358	0.017176
GOTERM_BP_DIRECT	GO:0006958~complement activation, classical pathway	54	6.53753	1.0496e-30	IGHV1-80, IGHM, IGHV1-4, IGHG3, IGHG1, C8G, IGHV5-9, IGLC2, IGHV1-9, IGHV7-3, IGHV9-1, IGHV5-4, IGHV9-3, IGHV3-8, IGHV5-6, IGHV5-9-1, IGHV5-12, IGHV1-53, IGHV1-55, IGHV1-12, IGHV5-15, IGHV5-17, IGHV1-18, IGHV1-19, IGHG2B, IGHG2C, IGHA, IGHV4-1, IGHV8-12, IGHV2-3, IGHV8-11, IGHV2-6, IGHV2-5, IGHV2-2, CFI, IGHV1-22, IGHV1-67, IGHV1-69, C3, IGHV2-6-8, IGHV8-9, IGHV8-5, IGHV8-8, IGHV2-9, C1RA, IGHV1-…	660	223	20136	7.38785	3.20337e-27	3.20337e-27	3.17713e-27	down-regulated
GOTERM_BP_DIRECT	GO:0050871~positive regulation of B cell activation	50	6.05327	1.90713e-29	IGHV1-80, IGHM, IGHV1-4, IGHG3, IGHG1, IGHV5-9, IGLC2, IGHV1-9, IGHV7-3, IGHV9-1, IGHV5-4, IGHV9-3, IGHV3-8, IGHV5-6, IGHV5-9-1, IGHV5-12, IGHV1-53, IGHV1-55, IGHV1-12, IGHV5-15, IGHV5-17, IGHV1-18, IGHV1-19, IGHG2B, IGHG2C, IGHA, IGHV4-1, IGHV8-12, IGHV2-3, IGHV8-11, IGHV2-6, IGHV2-5, IGHV2-2, IGHV1-22, IGHV1-67, IGHV1-69, IGHV2-6-8, IGHV8-9, IGHV8-5, IGHV8-8, IGHV2-9, IGHV1-74, IGHV1-76, IGHV1-…	660	197	20136	7.74342	5.82057e-26	2.91028e-26	2.88644e-26
GOTERM_BP_DIRECT	GO:0006910~phagocytosis, recognition	50	6.05327	6.65595e-29	IGHV1-80, IGHM, IGHV1-4, IGHG3, IGHG1, IGHV5-9, IGLC2, IGHV1-9, IGHV7-3, IGHV9-1, IGHV5-4, IGHV9-3, IGHV3-8, IGHV5-6, IGHV5-9-1, IGHV5-12, IGHV1-53, IGHV1-55, IGHV1-12, IGHV5-15, IGHV5-17, IGHV1-18, IGHV1-19, IGHG2B, IGHG2C, IGHA, IGHV4-1, IGHV8-12, IGHV2-3, IGHV8-11, IGHV2-6, IGHV2-5, IGHV2-2, IGHV1-22, IGHV1-67, IGHV1-69, IGHV2-6-8, IGHV8-9, IGHV8-5, IGHV8-8, IGHV2-9, IGHV1-74, IGHV1-76, IGHV1-…	660	202	20136	7.55176	2.0314e-25	6.02985e-26	5.98045e-26
GOTERM_BP_DIRECT	GO:0050853~B cell receptor signaling pathway	52	6.2954	7.90281e-29	IGHV1-80, IGHM, IGHV1-4, IGHG3, IGHG1, IGHV5-9, BLNK, IGLC2, IGHV1-9, IGHV7-3, IGHV9-1, IGHV5-4, IGHV9-3, IGHV3-8, IGHV5-6, IGHV5-9-1, IGHV5-12, IGHV1-53, IGHV1-55, IGHV1-12, IGHV5-15, IGHV5-17, IGHV1-18, IGHV1-19, IGHG2B, IGHG2C, IGHA, IGHV4-1, IGHV8-12, IGHV2-3, IGHV8-11, IGHV2-6, IGHV2-5, IGHV2-2, IGHV1-22, IGHV1-67, IGHV1-69, IGHV2-6-8, IGHV8-9, IGHV8-5, IGHV8-8, IGHV2-9, IGHV1-74, IGHV1-76, …	660	222	20136	7.14627	2.41194e-25	6.02985e-26	5.98045e-26
GOTERM_BP_DIRECT	GO:0006911~phagocytosis, engulfment	50	6.05327	6.79458e-27	IGHV1-80, IGHM, IGHV1-4, IGHG3, IGHG1, IGHV5-9, IGLC2, IGHV1-9, IGHV7-3, IGHV9-1, IGHV5-4, IGHV9-3, IGHV3-8, IGHV5-6, IGHV5-9-1, IGHV5-12, IGHV1-53, IGHV1-55, IGHV1-12, IGHV5-15, IGHV5-17, IGHV1-18, IGHV1-19, IGHG2B, IGHG2C, IGHA, IGHV4-1, IGHV8-12, IGHV2-3, IGHV8-11, IGHV2-6, IGHV2-5, IGHV2-2, IGHV1-22, IGHV1-67, IGHV1-69, IGHV2-6-8, IGHV8-9, IGHV8-5, IGHV8-8, IGHV2-9, IGHV1-74, IGHV1-76, IGHV1-…	660	222	20136	6.87142	2.0737e-23	4.14741e-24	4.11344e-24
GOTERM_BP_DIRECT	GO:0042742~defense response to bacterium	57	6.90073	1.18834e-20	IGHV1-80, IGHM, IGHV1-4, HP, IGHG3, IGHG1, IGHV5-9, LBP, IGLC2, IGHV1-9, IGHV7-3, IGHV9-1, IGHV5-4, IGHV9-3, IGHV3-8, IGHV5-6, IGHV5-9-1, IGHV5-12, IGHV1-53, IGHV1-55, IGHV1-12, IGHV5-15, IGHV5-17, IGHV1-18, IGHV1-19, IGHG2B, IGHG2C, SLPI, IGHA, IGHV4-1, IGHV8-12, IGHV2-3, IGHV8-11, IGHV2-6, IGHV2-5, IGHV2-2, IGHV1-22, IGHV1-67, IGHV1-69, IGHV2-6-8, IGHV8-9, SLAMF8, IGHV8-5, IGHV8-8, IGHV2-9, NOS…	660	395	20136	4.40258	3.6268e-17	6.04466e-18	5.99515e-18
GOTERM_BP_DIRECT	GO:0003341~cilium movement	22	2.66344	7.25393e-17	CFAP61, CCDC39, DNAH12, DNAH11, DNAH1, RSPH4A, DNAH2, DNAH10, DNAAF1, CFAP70, DNAH6, DNAH7A, DNAH9, DNAAF4, CFAP206, DNAH7C, DNAH7B, SPAG6L, CFAP221, HYDIN, ZMYND10, CCDC40	660	59	20136	11.3763	3.3884e-13	3.16272e-14	3.13681e-14
GOTERM_BP_DIRECT	GO:0045087~innate immune response	68	8.23245	5.77299e-15	IGHV1-80, IGHM, IGHV1-4, WFDC3, IGHG3, IGHG1, C8G, IGHV5-9, LBP, IGLC2, IGHV1-9, IGHV7-3, IGHV9-1, IGHV5-4, IGHV9-3, IGHV3-8, CD177, IGHV5-6, IGHV5-9-1, IGHV5-12, ARG1, IGHV1-53, IGHV1-55, IGHV1-12, IGHV5-15, IGHV5-17, IGHV1-18, IGHV1-19, IGHG2B, IGHG2C, SLPI, IGHA, TLR11, IRF5, LTF, IGHV4-1, IGHV8-12, IGHV2-3, IGHV8-11, IGHV2-6, IGHV2-5, IGHV2-2, CFI, IGHV1-22, IGHV1-67, IGHV1-69, INAVA, C3, IGH…	660	710	20136	2.922	1.76197e-11	2.2024e-12	2.18436e-12
GOTERM_BP_DIRECT	GO:0002377~immunoglobulin production	28	3.38983	6.46525e-13	IGKV4-50, IGKV8-16, IGKV6-13, IGKV8-18, IGKV4-91, IGKV15-103, IGKV19-93, IGHG1, IGKV3-12, IGKV12-38, IGKV1-122, IGKV6-20, IGKV8-24, IGKV4-61, IGKV6-25, IGKV5-37, IGKV4-80, IGKV8-28, IGKV5-39, IGKV13-85, IGKV17-127, LAX1, IGKV12-46, IGKV16-104, IGKV4-59, IGKV4-57, IGKV4-79, CARD11	660	152	20136	5.6201	1.97307e-09	2.19244e-10	2.17448e-10
GOTERM_BP_DIRECT	GO:0007018~microtubule-based movement	20	2.42131	7.67995e-11	DNAH3, DNAH12, DNAH11, DNAH1, DNAH2, DNAH10, DNAH8, DNAH6, DNAH7A, DNAH9, KIF6, DNAH7C, KIF27, TCTE1, DNAH7B, KIF19A, KIF18B, KIFC1, KIF2C, KIF21A	660	90	20136	6.7798	2.34392e-07	2.34392e-08	2.32472e-08

## Sheet: CC
Category	Term	Count	%	PValue	Genes	List Total	Pop Hits	Pop Total	Fold Enrichment	Bonferroni	Benjamini	FDR
GOTERM_CC_DIRECT	GO:0098978~glutamatergic synapse	68	7.46432	3.03776e-19	DGKB, KCNC3, PTPRO, GRIK2, ADRA1A, GRM5, PCLO, CDH2, NRCAM, ERC2, BSN, PPFIA2, EPHA4, GUCY1A1, CDKL5, SLC6A17, ACTN2, SHISA9, GABRG2, DNM3, SCN8A, KCNMA1, PLCB1, INA, CAMK2B, GRIA1, GPM6A, NAPB, GRIA2, ROCK2, CTTNBP2, NRXN1, PLPPR4, ADCY1, ADRB2, CABP1, AKAP5, PCDH17, BEGAIN, ADD2, EFNB2, EFNB3, CNR1, FLRT3, MAL2, NCAM1, PAK3, SPTBN1, CACNG4, GRIA3, NTRK2, SYT4, SYT1, FZD4, NTRK3, GRIN2B, SEPTIN7…	784	522	21229	3.52738	1.528e-16	1.528e-16	1.36396e-16	up-regulated
GOTERM_CC_DIRECT	GO:0014069~postsynaptic density	47	5.15917	2.77056e-13	GRIA1, CAMK2B, GRIA2, RPL30, BMPR2, AKAP5, ADCY1, GRIK2, CABP1, ADD2, GRM5, PCLO, CDH2, FLRT3, MAP2, PSD3, EPB41L3, PDE4B, ERC2, PAK3, BSN, SPTBN1, CACNG4, GRIA3, PSD, EPHA4, NTRK2, KCND3, ANK2, NETO2, SHISA9, MAPK8IP2, GRIN2B, SNAP91, DCLK1, DNM3, MAPK10, GAP43, ARHGEF9, DAB1, DLG2, DLG4, RPS27RT, ITGA8, ADGRL1, MAPT, CDK5R1	784	363	21229	3.50594	1.39331e-10	6.96795e-11	6.2199e-11
GOTERM_CC_DIRECT	GO:0016020~membrane	343	37.6509	9.93647e-13	ERRFI1, PGAP1, LST1, STMN2, ABCA17, FNBP1L, EDNRB, AKT3, PIEZO2, PLCE1, BSN, CALN1, TMEM8B, EPHA4, ST6GAL2, SLC6A17, SLC6A15, IL1R2, ARRDC3, SLC6A14, MCEMP1, ANK2, SLC6A11, TMEM170B, CPT1B, GABRG2, RC3H2, GPR162, RNF125, CYP2U1, FEZ1, KCNQ2, KCNQ3, KCNQ4, CD226, EPHA3, ASTN1, PTGFR, GPM6A, MAOA, EIF5A2, TMTC3, FPR1, TMTC1, FPR2, PCDH19, ART3, HSD11B1, TSPAN8, FLRT3, PDGFD, TSPAN6, EPB41L3, SLC19A…	784	6757	21229	1.37453	4.99806e-10	1.66601e-10	1.48716e-10
GOTERM_CC_DIRECT	GO:0045202~synapse	77	8.45225	1.11453e-11	GABRB3, LY6I, MCTP1, DGKB, NCAN, KCNC3, GRIK2, SLC6A1, CHRDL1, ATCAY, PCLO, CDH2, DPYSL3, PSD3, NRCAM, ERC2, BSN, PPFIA2, EPHA4, CDKL5, SLC6A17, MME, TMOD2, SLC6A11, ANK2, SHISA9, GABRG2, DNM3, GAP43, ARHGEF9, TBC1D24, UTRN, CAMK2B, GRIA1, GPM6A, BRSK1, GRIA2, CTTNBP2, NRXN1, ZC4H2, PLPPR4, KCNA2, TULP1, AKAP5, RASGRP2, BEGAIN, CNR1, GPC2, GRIA3, SNCA, SAMD4, NTRK2, SYT4, SYT1, FZD4, SEPTIN2, CAV…	784	896	21229	2.327	5.60603e-09	1.40152e-09	1.25105e-09
GOTERM_CC_DIRECT	GO:0030054~cell junction	79	8.67179	2.05956e-11	GABRB3, MCTP1, DGKB, KCNC3, GRIK2, SLC6A1, AMOT, TMEM47, ATCAY, PCLO, SH3PXD2A, CDH2, POF1B, PSD3, ERC2, BSN, PPFIA2, EPHA4, SLC6A17, ACTN2, MAGI3, ANK2, SHISA9, SPTB, GABRG2, GAP43, ARHGEF9, SCN8A, TBC1D24, MYZAP, UTRN, S100A9, JCAD, CAMK2B, GRIA1, GPM6A, BRSK1, GRIA2, CTTNBP2, NRXN1, ZC4H2, PLPPR4, KCNA2, NEXN, TULP1, AKAP5, RASGRP2, DPP4, EFNB2, CNR1, FLRT3, CCDC85A, EPB41L3, SPTBN1, GRIA3, SN…	784	944	21229	2.26605	1.03596e-08	2.07192e-09	1.84949e-09
GOTERM_CC_DIRECT	GO:0030424~axon	51	5.59824	2.17312e-10	BMPR2, TENM3, KCNC3, GRIK2, SLC6A1, UCHL1, ATCAY, PCLO, TUBB3, NRCAM, BSN, PPFIA2, EPHA4, MME, ITGA2, LMTK3, GABRG2, DNM3, AR, GAP43, FEZ1, SCN8A, DCX, MAPT, SEMA3A, KCNA2, NEXN, ADRB2, CABP1, CNR1, MAP2, SCN7A, NCAM1, SCN3A, SNCA, NTRK2, SYT4, SYT1, BDNF, CADM2, NTRK3, GAD1, NMNAT2, DCLK1, CNTN1, ADGRL1, SCN2A, FGF13, NECTIN3, CDK5R1, ADGRL3	784	503	21229	2.74546	1.09308e-07	1.8218e-08	1.62622e-08
GOTERM_CC_DIRECT	GO:0098982~GABA-ergic synapse	22	2.41493	4.38013e-10	GABRB3, GUCY1A1, SLC6A17, KCND3, NRXN1, PTPRO, GABRA3, SLC6A11, SLC6A1, ADRA1A, GABRG2, PCDH17, GAP43, ARHGEF9, PCLO, CNR1, RPS27RT, CSPG5, PLCB1, ERC2, BSN, EPHA3	784	109	21229	5.46525	2.20321e-07	3.14744e-08	2.80954e-08
GOTERM_CC_DIRECT	GO:0099056~integral component of presynaptic membrane	20	2.19539	2.21135e-09	GRIA1, EPHA4, GRIA2, CADM3, NRXN1, KCNC3, KCNA2, SLC6A11, SLC6A1, GRIN2B, ADRA1A, PCDH17, PTPRD, EFNB2, EFNB3, CNR1, ADGRL1, NCAM1, SCN2A, GRIA3	784	97	21229	5.58305	1.11231e-06	1.39039e-07	1.24112e-07
GOTERM_CC_DIRECT	GO:0009986~cell surface	64	7.02525	3.23266e-09	GABRB3, BMPR2, VLDLR, CLEC9A, SLC6A1, AMOT, GHR, CDH2, ADGRE4, CLEC5A, CD36, BSN, CD33, PPFIA2, TMEM8B, ADAMTS7, SEMA6C, EPHA4, FGFBP1, ITGA2, SEMA6D, ITGA1, SPTB, RC3H2, IL1A, KCNQ2, ADAM3, KCNQ3, ITGA8, CD226, EGFL8, GRIA1, GRIA2, KCNE2, CLEC12A, NRXN1, A530064D06RIK, MILL2, PTN, LILRA5, DPP4, SCUBE2, SCUBE1, TSPAN8, CXCR2, SLITRK6, GPC2, NCAM1, ABCB1A, CACNG4, GPIHBP1, ABCA1, NTRK2, FZD4, SEPT…	784	772	21229	2.24479	1.62603e-06	1.8067e-07	1.61274e-07
GOTERM_CC_DIRECT	GO:0030425~dendrite	54	5.92755	7.10078e-09	BMPR2, GRIK2, ATCAY, PCLO, TUBB3, KIF5C, DPYSL5, CHL1, DNER, BSN, EPHA4, MME, KCND3, MMP3, LMTK3, GCHFR, AR, GAP43, FEZ1, SCN8A, KCNMA1, DCX, KCNQ3, MAPT, CAMK2B, GRIA1, GRIA2, RTN1, SEMA3A, KCNA2, CRMP1, ADRB2, CABP1, AKAP5, STRN3, BEGAIN, MAP2, GRIA3, SAMD4, NTRK2, SYT4, CTLA2A, NEGR1, FZD4, BDNF, GNAO1, TTLL7, NELL2, DLG2, NSG2, DLG4, FGF13, NECTIN3, CDK5R1	784	609	21229	2.40099	3.57169e-06	3.38582e-07	3.02233e-07
GOTERM_CC_DIRECT	GO:0042571~immunoglobulin complex, circulating	50	6.05327	1.01429e-30	IGHV1-80, IGHM, IGHV1-4, IGHG3, IGHG1, IGHV5-9, IGLC2, IGHV1-9, IGHV7-3, IGHV9-1, IGHV5-4, IGHV9-3, IGHV3-8, IGHV5-6, IGHV5-9-1, IGHV5-12, IGHV1-53, IGHV1-55, IGHV1-12, IGHV5-15, IGHV5-17, IGHV1-18, IGHV1-19, IGHG2B, IGHG2C, IGHA, IGHV4-1, IGHV8-12, IGHV2-3, IGHV8-11, IGHV2-6, IGHV2-5, IGHV2-2, IGHV1-22, IGHV1-67, IGHV1-69, IGHV2-6-8, IGHV8-9, IGHV8-5, IGHV8-8, IGHV2-9, IGHV1-74, IGHV1-76, IGHV1-…	682	189	21229	8.23481	4.76716e-28	4.76716e-28	4.52373e-28	down-regulated
GOTERM_CC_DIRECT	GO:0005930~axoneme	35	4.23729	2.01777e-22	SPAG16, CFAP61, DNAH1, DNAH2, TTLL10, TRAF3IP1, DNAH8, DNAH9, CFAP206, CASC1, AK8, KIF19A, CCDC96, HYDIN, CFAP43, CFAP45, CFAP44, CCDC39, RSPH4A, DNAH11, CFAP74, CFAP52, DNAH10, DNAAF1, CFAP70, LCA5, RPGRIP1L, LCA5L, SPAG6L, RP1, CFAP221, MAK, CCDC65, MNS1, CCDC40	682	125	21229	8.71572	9.48351e-20	4.74175e-20	4.49962e-20
GOTERM_CC_DIRECT	GO:0005929~cilium	57	6.90073	6.41321e-21	SPAG16, SPAG17, SPEF2, TTLL10, TRAF3IP1, CASC1, FFAR4, CFAP43, CFAP45, CFAP44, CCDC39, CFAP52, IQCA, DNAAF1, DNAH7A, SORD, TTC21A, DLEC1, RPGRIP1L, TCTE1, KIF27, RP1, CFAP221, FAM161A, MAK, CFAP58, MNS1, CCDC40, DNAH3, TEDC1, DNAH1, DRC7, DNAH2, DNAH8, CFAP206, KIF19A, TOGARAM2, NPHP4, PROM1, CFAP65, DNAH12, RSPH4A, DNAH11, CFAP70, LCA5, ATP2B2, CFAP157, TMEM231, SPAG6L, TTLL6, RAB15, UBXN10, TRP…	682	397	21229	4.4692	3.01421e-18	1.00474e-18	9.5343e-19
GOTERM_CC_DIRECT	GO:0009897~external side of plasma membrane	69	8.35351	1.26124e-16	IGHV1-80, IGHM, IGHV1-4, FCMR, TNFRSF13B, FLT3, ITGAE, TNFRSF13C, IGHG3, IGHG1, IGHV5-9, ITGAX, FCER1A, CCR6, IGLC2, IGHV1-9, IGHV7-3, IGHV9-1, IGHV5-4, IGHV9-3, IGHV3-8, IGHV5-6, IGHV5-9-1, LAG3, IGHV5-12, IGHV1-53, IGHV1-55, IGHV1-12, IGHV5-15, ICOSL, RTN4RL2, IGHV5-17, IGHV1-18, IGHV1-19, IGHG2B, IGHG2C, IGHA, IGHV4-1, IGHV8-12, IGHV2-3, IGHV8-11, IGHV2-6, IGHV2-5, IGHV2-2, IGHV1-22, IGHV1-67,…	682	691	21229	3.10825	5.21805e-14	1.48196e-14	1.40629e-14
GOTERM_CC_DIRECT	GO:0005615~extracellular space	122	14.77	1.6306e-12	FCGBP, TPSB2, MCPT2, IGKV4-91, MCPT4, CXCL17, HP, PLAT, MCPT1, METRNL, CLU, TSKU, IGHG3, IGHG1, CCN3, IGKV6-25, SERPINF1, CLEC11A, KMO, PGF, IGHG2B, RBP4, IGHG2C, SLPI, COL8A2, FETUB, CHIL3, CHIL4, IGKV6-13, KLK1, CHIA1, CFI, PROZ, C3, CHAD, PSAP, CLCA1, IGKV3-12, CD14, PROM1, IGKV6-20, WFDC13, IGKV8-24, IGKV4-80, IGKV8-28, IGKV5-37, IGKV5-39, GP2, LIF, INHBB, A2ML1, SERPINA3G, IGKV16-104, BPIFB1…	682	1970	21229	1.9277	7.66375e-10	1.53277e-10	1.4545e-10
GOTERM_CC_DIRECT	GO:0031514~motile cilium	29	3.5109	4.41506e-12	SPAG16, CFAP61, SPAG17, DNAH1, DRC7, SPEF2, DNAH2, DNAH8, DNAH9, CFAP206, IQUB, TEKT1, CFAP65, CFAP43, CFAP45, CFAP44, DNAH11, CFAP52, IQCA, CFAP70, SORD, TCTE1, SPAG6L, MAK, CFAP58, CCDC65, MNS1, TTLL9, CCDC40	682	180	21229	5.015	2.07506e-09	3.45846e-10	3.28186e-10
GOTERM_CC_DIRECT	GO:0036156~inner dynein arm	10	1.21065	6.89288e-12	DNAH3, DNAH12, DNAH1, DNAH2, DNAH10, DNAH6, DNAH7A, CASC1, DNAH7C, DNAH7B	682	12	21229	25.9396	3.23968e-09	4.62807e-10	4.39175e-10
GOTERM_CC_DIRECT	GO:0005576~extracellular region	114	13.8015	2.04651e-11	TPSB2, ULK4, CXCL17, HP, PLAT, MCPT1, METRNL, CLU, TSKU, NRTN, CCN3, ENPP6, LAG3, ST6GAL1, MIA, SERPINF1, CLEC11A, DNAAF4, FNDC7, PGF, IGHG2B, RBP4, SLPI, COL8A2, FETUB, CHIL3, CHIL4, CHIA1, CFI, HPN, PROZ, C3, HSPH1, CHAD, PENK, PSAP, CLCA1, CD14, WFDC13, DNAH11, GP2, LIF, INHBB, A2ML1, SPAG6L, BPIFB1, TMEM98, CILP, SSPO, HYOU1, LGALS3BP, SPAG16, PIGR, LAD1, SPAG17, IGHM, SPEF2, HSP90AB1, TRF, C…	682	1860	21229	1.90782	9.61858e-09	1.20232e-09	1.14093e-09
GOTERM_CC_DIRECT	GO:0005856~cytoskeleton	91	11.0169	9.1221e-11	SPAG16, SPAG17, DYRK3, LRGUK, SPEF2, TTLL10, TRAF3IP1, FRMPD1, FRMPD2, HSPB1, CLU, OSBPL10, CATIP, TUBB1, CCDC96, HYDIN, KIF21A, NEK2, CFAP43, NEFH, CFAP45, CFAP44, CCDC39, CFAP52, CCDC78, IQCA, PLEKHG6, RPGRIP1L, KCNAB2, CKAP4, TCTE1, KIF27, PTP4A1, CCNA1, ACTA1, RP1, CFAP221, FAM161A, KATNAL2, MAK, NME9, CFAP58, ODF3B, KIF2C, MNS1, ZMYND10, EZR, SAXO2, CFAP61, DNAH3, TEDC1, DNAH1, DRC7, DNAH2, …	682	1381	21229	2.05113	4.28739e-08	4.76376e-09	4.52051e-09
GOTERM_CC_DIRECT	GO:0030286~dynein complex	13	1.57385	1.90626e-09	DNAH3, DNAH12, DNAH11, DNAH1, DNAH2, DNAH10, DNAH8, DNAH6, DNAH7A, DNAH9, DNAH7C, DNAH7B, DNAL4	682	39	21229	10.3759	8.95941e-07	8.95941e-08	8.50191e-08
